# Supplementary material for: Microbiome of Saliva and Plaque in Children According to Age and Dental Caries Experience
Source: Diagnostics (Basel). 2021 Jul 23;11(8):1324. doi: 10.3390/diagnostics11081324 (PMC8393408; doi:10.3390/diagnostics11081324)
Supplement: Supplementary file 1 [file diagnostics-11-01324-s001.zip]

Archive with 2 entries (2 files):
- Table S1_Feature (taxa) importances.xlsx
- Table S2_Performance of the models.xlsx
