# Supplementary material for: Microbiome of Saliva and Plaque in Children According to Age and Dental Caries Experience
Source: Diagnostics (Basel). 2021 Jul 23;11(8):1324. doi: 10.3390/diagnostics11081324 (PMC8393408; doi:10.3390/diagnostics11081324)
Supplement: Supplementary file 1 [file diagnostics-11-01324-s001.zip › Table S1_Feature (taxa) importances.xlsx]

## Sheet: plaque of group 1
Feature (taxa) importance in plaque samples of group 1
Feature	Importances
d__Bacteria_p__Firmicutes_c__Negativicutes_o__Veillonellales_Selenomonadales_f__Veillonellaceae_g__Veillonella___	0.118082
d__Bacteria_p__Fusobacteriota_c__Fusobacteriia_o__Fusobacteriales_f__Leptotrichiaceae_g__Leptotrichia___	0.108499
d__Bacteria_p__Actinobacteriota_c__Actinobacteria_o__Corynebacteriales_f__Corynebacteriaceae_g__Corynebacterium_s__Corynebacterium_matruchotii	0.103157
d__Bacteria_p__Firmicutes_c__Clostridia_o__Lachnospirales_f__Lachnospiraceae_g__Lachnoanaerobaculum___	0.084338
d__Bacteria_p__Actinobacteriota_c__Actinobacteria_o__Actinomycetales_f__Actinomycetaceae_g__F0332_s__uncultured_bacterium	0.0817099
d__Bacteria_p__Proteobacteria_c__Gammaproteobacteria_o__Burkholderiales_f__Neisseriaceae_g__Neisseria_s__Neisseria_oralis	0.0772003
d__Bacteria_p__Bacteroidota_c__Bacteroidia_o__Flavobacteriales_f__Weeksellaceae_g__Bergeyella___	0.0639024
d__Bacteria_p__Bacteroidota_c__Bacteroidia_o__Flavobacteriales_f__Flavobacteriaceae_g__Capnocytophaga_s__Capnocytophaga_granulosa	0.0619351
d__Bacteria_p__Actinobacteriota_c__Actinobacteria_o__Actinomycetales_f__Actinomycetaceae_g__F0332___	0.053204
d__Bacteria_p__Bacteroidota_c__Bacteroidia_o__Bacteroidales_f__Prevotellaceae_g__Prevotella_s__Prevotella_salivae	0.0441419
d__Bacteria_p__Firmicutes_c__Bacilli_o__Staphylococcales_f__Gemellaceae_g__Gemella_s__uncultured_organism	0.0409574
d__Bacteria_p__Firmicutes_c__Negativicutes_o__Veillonellales_Selenomonadales_f__Selenomonadaceae_g__Selenomonas_s__Selenomonas_sputigena	0.0407992
d__Bacteria_p__Bacteroidota_c__Bacteroidia_o__Bacteroidales_f__Prevotellaceae_g__Prevotella_s__Prevotella_histicola	0.0335101
d__Bacteria_p__Patescibacteria_c__Gracilibacteria_o__JGI_0000069_P22_f__JGI_0000069_P22_g__JGI_0000069_P22___	0.0325222
d__Bacteria_p__Fusobacteriota_c__Fusobacteriia_o__Fusobacteriales_f__Leptotrichiaceae_g__Leptotrichia_s__Leptotrichia_wadei	0.0303402
d__Bacteria_p__Actinobacteriota_c__Actinobacteria_o__Bifidobacteriales_f__Bifidobacteriaceae_g__Scardovia_s__Scardovia_wiggsiae	0.0257016

## Sheet: saliva of group 1
Feature (taxa) importance in saliva samples of group 1
Feature	Importances
d__Bacteria_p__Actinobacteriota_c__Actinobacteria_o__Bifidobacteriales_f__Bifidobacteriaceae_g__Scardovia_s__Scardovia_wiggsiae	0.0943703
d__Bacteria_p__Campilobacterota_c__Campylobacteria_o__Campylobacterales_f__Campylobacteraceae_g__Campylobacter_s__Campylobacter_gracilis	0.0843951
d__Bacteria_p__Firmicutes_c__Bacilli_o__Lactobacillales_f__Streptococcaceae_g__Streptococcus___	0.0694258
d__Bacteria_p__Actinobacteriota_c__Actinobacteria_o__Corynebacteriales_f__Corynebacteriaceae_g__Corynebacterium_s__Corynebacterium_matruchotii	0.0688679
d__Bacteria_p__Firmicutes_c__Bacilli_o__Lactobacillales_f__Carnobacteriaceae_g__Granulicatella___	0.0658133
d__Bacteria_p__Proteobacteria_c__Gammaproteobacteria_o__Pasteurellales_f__Pasteurellaceae_g__Aggregatibacter___	0.0653948
d__Bacteria_p__Proteobacteria_c__Gammaproteobacteria_o__Burkholderiales_f__Neisseriaceae_g__Neisseria_s__Neisseria_oralis	0.0589248
d__Bacteria_p__Fusobacteriota_c__Fusobacteriia_o__Fusobacteriales_f__Leptotrichiaceae_g__Leptotrichia_s__Leptotrichia_wadei	0.0533279
d__Bacteria_p__Bacteroidota_c__Bacteroidia_o__Bacteroidales_f__Prevotellaceae_g__Prevotella_s__Prevotella_oulorum	0.0494056
d__Bacteria_p__Firmicutes_c__Negativicutes_o__Veillonellales_Selenomonadales_f__Selenomonadaceae_g__Selenomonas_s__Selenomonas_sputigena	0.0480924
d__Bacteria_p__Actinobacteriota_c__Actinobacteria_o__Actinomycetales_f__Actinomycetaceae_g__F0332_s__uncultured_bacterium	0.0467124
d__Bacteria_p__Firmicutes_c__Negativicutes_o__Veillonellales_Selenomonadales_f__Veillonellaceae_g__Veillonella_s__Veillonella_atypica	0.0466131
d__Bacteria_p__Actinobacteriota_c__Actinobacteria_o__Propionibacteriales_f__Propionibacteriaceae_g__Pseudopropionibacterium_s__uncultured_bacterium	0.0464803
d__Bacteria_p__Patescibacteria_c__Gracilibacteria_o__JGI_0000069_P22_f__JGI_0000069_P22_g__JGI_0000069_P22___	0.0411705
d__Bacteria_p__Firmicutes_c__Negativicutes_o__Veillonellales_Selenomonadales_f__Selenomonadaceae_g__Selenomonas_s__Selenomonas_noxia	0.0400183
d__Bacteria_p__Bacteroidota_c__Bacteroidia_o__Flavobacteriales_f__Flavobacteriaceae_g__Capnocytophaga_s__Capnocytophaga_granulosa	0.0294318
d__Bacteria_p__Bacteroidota_c__Bacteroidia_o__Bacteroidales_f__Tannerellaceae_g__Tannerella___	0.0248563
d__Bacteria_p__Actinobacteriota_c__Actinobacteria_o__Actinomycetales_f__Actinomycetaceae_g__F0332___	0.0220894
d__Bacteria_p__Firmicutes_c__Negativicutes_o__Veillonellales_Selenomonadales_f__Selenomonadaceae_g__Selenomonas_s__Selenomonas_flueggei	0.0173597
d__Bacteria_p__Proteobacteria_c__Gammaproteobacteria_o__Pseudomonadales_f__Moraxellaceae_g__Enhydrobacter___	0.0130877
d__Bacteria_p__Firmicutes_c__Clostridia_o__Lachnospirales_f__Lachnospiraceae_g__Shuttleworthia___	0.00623763
d__Bacteria_p__Proteobacteria_c__Gammaproteobacteria_o__Pasteurellales_f__Pasteurellaceae_g__Haemophilus_s__Haemophilus_quentini	0.00324607
d__Bacteria_p__Firmicutes_c__Bacilli_o__Lactobacillales_f__Lactobacillaceae_g__Lactobacillus_s__Lactobacillus_fermentum	0.0024062
d__Bacteria_p__Actinobacteriota_c__Coriobacteriia_o__Coriobacteriales_f__Atopobiaceae_g__Atopobium_s__uncultured_Atopobium	0.00227256

## Sheet: plaque of group 2
Feature (taxa) importance in plaque samlpes of group 2
Feature	Importances
d__Bacteria_p__Proteobacteria_c__Gammaproteobacteria_o__Cardiobacteriales_f__Cardiobacteriaceae_g__Cardiobacterium_s__uncultured_bacterium	0.111786
d__Bacteria_p__Firmicutes_c__Bacilli_o__Lactobacillales_f__Carnobacteriaceae_g__Granulicatella___	0.0877325
d__Bacteria_p__Firmicutes_c__Clostridia_o__Lachnospirales_f__Lachnospiraceae_g__Lachnoanaerobaculum___	0.0803428
d__Bacteria_p__Bacteroidota_c__Bacteroidia_o__Bacteroidales_f__Porphyromonadaceae_g__Porphyromonas___	0.064621
d__Bacteria_p__Patescibacteria_c__Saccharimonadia_o__Saccharimonadales_f__Saccharimonadaceae_g__Candidatus_Saccharimonas___	0.0618623
d__Bacteria_p__Firmicutes_c__Clostridia_o__Clostridia_UCG_014_f__Clostridia_UCG_014_g__Clostridia_UCG_014_s__Clostridiales_bacterium	0.0616325
d__Bacteria_p__Actinobacteriota_c__Actinobacteria_o__Corynebacteriales_f__Corynebacteriaceae_g__Corynebacterium_s__Corynebacterium_durum	0.0571652
d__Bacteria_p__Proteobacteria_c__Gammaproteobacteria_o__Burkholderiales_f__Neisseriaceae_g__Kingella_s__uncultured_bacterium	0.0552358
d__Bacteria_p__Actinobacteriota_c__Actinobacteria_o__Actinomycetales_f__Actinomycetaceae_g__Actinomyces___	0.0524556
d__Bacteria_p__Bacteroidota_c__Bacteroidia_o__Flavobacteriales_f__Weeksellaceae_g__Bergeyella___	0.0502349
d__Bacteria_p__Proteobacteria_c__Gammaproteobacteria_o__Burkholderiales_f__Neisseriaceae_g__Kingella___	0.0493354
d__Bacteria_p__Bacteroidota_c__Bacteroidia_o__Flavobacteriales_f__Flavobacteriaceae_g__Capnocytophaga_s__Capnocytophaga_haemolytica	0.0453982
d__Bacteria_p__Spirochaetota_c__Spirochaetia_o__Spirochaetales_f__Spirochaetaceae_g__Treponema___	0.0439603
d__Bacteria_p__Bacteroidota_c__Bacteroidia_o__Bacteroidales_f__Porphyromonadaceae_g__Porphyromonas_s__Porphyromonas_pasteri	0.0318733
d__Bacteria_p__Bacteroidota_c__Bacteroidia_o__Bacteroidales_f__Paludibacteraceae_g__F0058_s__uncultured_bacterium	0.0293441
d__Bacteria_p__Firmicutes_c__Clostridia_o__Peptostreptococcales_Tissierellales_f__Peptostreptococcaceae_g__Peptostreptococcus___	0.0275923
d__Bacteria_p__Spirochaetota_c__Spirochaetia_o__Spirochaetales_f__Spirochaetaceae_g__Treponema_s__Treponema_socranskii	0.024172
d__Bacteria_p__Firmicutes_c__Bacilli_o__Lactobacillales_f__Streptococcaceae_g__Streptococcus_s__Streptococcus_mutans	0.0124279
d__Bacteria_p__Spirochaetota_c__Spirochaetia_o__Spirochaetales_f__Spirochaetaceae_g__Treponema_s__Treponema_maltophilum	0.0112151
d__Bacteria_p__Firmicutes_c__Negativicutes_o__Veillonellales_Selenomonadales_f__Veillonellaceae_g__Dialister_s__Dialister_pneumosintes	0.00950147
d__Bacteria_p__Firmicutes_c__Negativicutes_o__Veillonellales_Selenomonadales_f__Selenomonadaceae_g__Centipeda_s__uncultured_bacterium	0.00788464
d__Bacteria_p__Patescibacteria_c__Saccharimonadia_o__Saccharimonadales_f__Saccharimonadales_g__Saccharimonadales_s__Candidatus_Saccharibacteria	0.00760292
d__Bacteria_p__Proteobacteria_c__Gammaproteobacteria_o__Pasteurellales_f__Pasteurellaceae_g__Aggregatibacter_s__Aggregatibacter_sp_	0.00646834
d__Bacteria_p__Firmicutes_c__Clostridia_o__Peptococcales_f__Peptococcaceae_g__Peptococcus_s__uncultured_Peptococcus	0.00360656
d__Bacteria_p__Firmicutes_c__Negativicutes_o__Veillonellales_Selenomonadales_f__Veillonellaceae_g__Anaeroglobus_s__Anaeroglobus_geminatus	0.00349349
d__Bacteria_p__Firmicutes_c__Bacilli_o__Lactobacillales_f__Lactobacillaceae_g__Lactobacillus___	0.00305565

## Sheet: saliva of group 2
Feature (taxa) importance in saliva samples of group 2
Feature	Importances
d__Bacteria_p__Firmicutes_c__Bacilli_o__Staphylococcales_f__Staphylococcaceae_g__Staphylococcus___	0.118383
d__Bacteria_p__Actinobacteriota_c__Actinobacteria_o__Actinomycetales_f__Actinomycetaceae_g__Actinomyces___	0.0931104
d__Bacteria_p__Proteobacteria_c__Gammaproteobacteria_o__Cardiobacteriales_f__Cardiobacteriaceae_g__Cardiobacterium_s__uncultured_bacterium	0.0632656
d__Bacteria_p__Bacteroidota_c__Bacteroidia_o__Flavobacteriales_f__Weeksellaceae_g__Bergeyella___	0.0619747
d__Bacteria_p__Actinobacteriota_c__Coriobacteriia_o__Coriobacteriales_f__Atopobiaceae_g__Atopobium___	0.0597806
d__Bacteria_p__Bacteroidota_c__Bacteroidia_o__Flavobacteriales_f__Flavobacteriaceae_g__Capnocytophaga_s__Capnocytophaga_gingivalis	0.0581992
d__Bacteria_p__Proteobacteria_c__Gammaproteobacteria_o__Burkholderiales_f__Burkholderiaceae_g__Lautropia_s__uncultured_bacterium	0.0560886
d__Bacteria_p__Firmicutes_c__Negativicutes_o__Veillonellales_Selenomonadales_f__Veillonellaceae_g__Megasphaera_s__Megasphaera_micronuciformis	0.0541341
d__Bacteria_p__Firmicutes_c__Bacilli_o__Lactobacillales_f__Lactobacillaceae_g__Lactobacillus___	0.0537458
d__Bacteria_p__Actinobacteriota_c__Actinobacteria_o__Actinomycetales_f__Actinomycetaceae_g__Actinomyces_s__Actinomyces_massiliensis	0.0478518
d__Bacteria_p__Firmicutes_c__Negativicutes_o__Veillonellales_Selenomonadales_f__Veillonellaceae_g__Dialister___	0.0447708
d__Bacteria_p__Actinobacteriota_c__Actinobacteria_o__Corynebacteriales_f__Corynebacteriaceae_g__Corynebacterium_s__Corynebacterium_durum	0.042486
d__Bacteria_p__Bacteroidota_c__Bacteroidia_o__Bacteroidales_f__Prevotellaceae_g__Prevotella_s__Prevotella_pallens	0.0366166
d__Bacteria_p__Patescibacteria_c__Gracilibacteria_o__Absconditabacteriales__SR1__f__Absconditabacteriales__SR1__g__Absconditabacteriales__SR1____	0.0341072
d__Bacteria_p__Bacteroidota_c__Bacteroidia_o__Bacteroidales_f__Prevotellaceae_g__Alloprevotella_s__Alloprevotella_rava	0.0293642
d__Bacteria_p__Bacteroidota_c__Bacteroidia_o__Bacteroidales_f__Prevotellaceae_g__Prevotella_s__Prevotella_veroralis	0.0291592
d__Bacteria_p__Proteobacteria_c__Gammaproteobacteria_o__Burkholderiales_f__Neisseriaceae_g__Kingella___	0.0239192
d__Bacteria_p__Bacteroidota_c__Bacteroidia_o__Bacteroidales_f__Prevotellaceae_g__Prevotella_s__Prevotella_buccae	0.01876
d__Bacteria_p__Proteobacteria_c__Gammaproteobacteria_o__Cardiobacteriales_f__Cardiobacteriaceae_g__Cardiobacterium_s__Cardiobacterium_hominis	0.0170394
d__Bacteria_p__Firmicutes_c__Negativicutes_o__Veillonellales_Selenomonadales_f__Selenomonadaceae_g__Selenomonas_s__Veillonellaceae_bacterium	0.0135142
d__Bacteria_p__Firmicutes_c__Bacilli_o__Lactobacillales_f__Lactobacillaceae_g__Lactobacillus_s__Lactobacillus_fermentum	0.0128723
d__Bacteria_p__Actinobacteriota_c__Actinobacteria_o__Bifidobacteriales_f__Bifidobacteriaceae_g__Parascardovia_s__Parascardovia_denticolens	0.00664538
d__Bacteria_p__Actinobacteriota_c__Actinobacteria_o__Bifidobacteriales_f__Bifidobacteriaceae_g__Bifidobacterium___	0.00527621
d__Bacteria_p__Proteobacteria_c__Gammaproteobacteria_o__Pseudomonadales_f__Moraxellaceae_g__Moraxella___	0.00513224
d__Bacteria_p__Proteobacteria_c__Gammaproteobacteria_o__Xanthomonadales_f__Xanthomonadaceae_g__Stenotrophomonas___	0.00478945
d__Bacteria_p__Firmicutes_c__Bacilli_o__Lactobacillales_f__Streptococcaceae_g__Streptococcus_s__Streptococcus_mutans	0.0046064
d__Bacteria_p__Firmicutes_c__Bacilli_o__Lactobacillales_f__Streptococcaceae_g__Streptococcus_s__Streptococcus_sobrinus	0.00253583
d__Bacteria_p__Firmicutes_c__Negativicutes_o__Veillonellales_Selenomonadales_f__Veillonellaceae_g__Anaeroglobus_s__Anaeroglobus_geminatus	0.00187146
