# Supplementary material for: Microbiome of Saliva and Plaque in Children According to Age and Dental Caries Experience
Source: Diagnostics (Basel). 2021 Jul 23;11(8):1324. doi: 10.3390/diagnostics11081324 (PMC8393408; doi:10.3390/diagnostics11081324)
Supplement: Supplementary file 1 [file diagnostics-11-01324-s001.zip › Table S2_Performance of the models.xlsx]

## Sheet: plaque of group 1
Performance of the models for classifying non-caries and caries samples in plaque samples in group 1
The # of features	Metrics	Mean	STD
1	Accuracy	0.7	0.244949
1	Balanced Accuracy	0.704762	0.252084
1	Precision	0.733333	0.226078
1	Sensitivity	0.704762	0.239803
1	Specificity	0.704762	0.274114
2	Accuracy	0.783333	0.135401
2	Balanced Accuracy	0.806151	0.131782
2	Precision	0.8	0.194365
2	Sensitivity	0.803968	0.147448
2	Specificity	0.808333	0.161589
3	Accuracy	0.683333	0.0816497
3	Balanced Accuracy	0.69631	0.0790439
3	Precision	0.6	0.133333
3	Sensitivity	0.730952	0.0860443
3	Specificity	0.661667	0.0863777
4	Accuracy	0.65	0.110554
4	Balanced Accuracy	0.654643	0.111194
4	Precision	0.566667	0.169967
4	Sensitivity	0.67	0.115662
4	Specificity	0.639286	0.111905
5	Accuracy	0.716667	0.124722
5	Balanced Accuracy	0.726429	0.133631
5	Precision	0.7	0.221108
5	Sensitivity	0.71	0.11907
5	Specificity	0.742857	0.167278
6	Accuracy	0.75	0.105409
6	Balanced Accuracy	0.762976	0.109149
6	Precision	0.733333	0.2
6	Sensitivity	0.753333	0.0852447
6	Specificity	0.772619	0.155784
7	Accuracy	0.666667	0.117851
7	Balanced Accuracy	0.668571	0.118555
7	Precision	0.633333	0.194365
7	Sensitivity	0.662857	0.11153
7	Specificity	0.674286	0.128151
8	Accuracy	0.633333	0.0849837
8	Balanced Accuracy	0.639405	0.0885833
8	Precision	0.633333	0.124722
8	Sensitivity	0.64619	0.0886993
8	Specificity	0.632619	0.100564
9	Accuracy	0.666667	0.0745356
9	Balanced Accuracy	0.679722	0.0715449
9	Precision	0.633333	0.194365
9	Sensitivity	0.68119	0.0709524
9	Specificity	0.678254	0.0977082
10	Accuracy	0.666667	0.0745356
10	Balanced Accuracy	0.679722	0.0715449
10	Precision	0.666667	0.149071
10	Sensitivity	0.683968	0.09196
10	Specificity	0.675476	0.078056
11	Accuracy	0.716667	0.0849837
11	Balanced Accuracy	0.724167	0.0831934
11	Precision	0.7	0.163299
11	Sensitivity	0.722381	0.0750752
11	Specificity	0.725952	0.106363
12	Accuracy	0.65	0.0971825
12	Balanced Accuracy	0.662579	0.0975567
12	Precision	0.633333	0.194365
12	Sensitivity	0.663968	0.115825
12	Specificity	0.66119	0.0994075
13	Accuracy	0.666667	0.0527046
13	Balanced Accuracy	0.676905	0.0549239
13	Precision	0.666667	0.149071
13	Sensitivity	0.67119	0.0552996
13	Specificity	0.682619	0.0827723
14	Accuracy	0.683333	0.0816497
14	Balanced Accuracy	0.692143	0.0799424
14	Precision	0.666667	0.149071
14	Sensitivity	0.695	0.085894
14	Specificity	0.689286	0.0927044
15	Accuracy	0.666667	0.0745356
15	Balanced Accuracy	0.679722	0.0715449
15	Precision	0.666667	0.149071
15	Sensitivity	0.683968	0.09196
15	Specificity	0.675476	0.078056
16	Accuracy	0.733333	0.0816497
16	Balanced Accuracy	0.753333	0.0904712
16	Precision	0.7	0.163299
16	Sensitivity	0.772381	0.13564
16	Specificity	0.734286	0.0995409

## Sheet: saliva of group 1
Performance of the models for classifying non-caries and caries samples in saliva samples in group 1
The # of features	Metrics	Mean	STD
1	Accuracy	0.633333	0.0666667
1	Balanced Accuracy	0.678095	0.113633
1	Precision	0.5	0.105409
1	Sensitivity	0.754286	0.200896
1	Specificity	0.601905	0.0348108
2	Accuracy	0.666667	0.0912871
2	Balanced Accuracy	0.684286	0.105665
2	Precision	0.7	0.194365
2	Sensitivity	0.659286	0.0759833
2	Specificity	0.709286	0.157623
3	Accuracy	0.666667	0.158114
3	Balanced Accuracy	0.697143	0.170569
3	Precision	0.633333	0.244949
3	Sensitivity	0.714286	0.196915
3	Specificity	0.68	0.193907
4	Accuracy	0.616667	0.0849837
4	Balanced Accuracy	0.629206	0.0838095
4	Precision	0.566667	0.2
4	Sensitivity	0.637778	0.103661
4	Specificity	0.620635	0.0797451
5	Accuracy	0.65	0.161589
5	Balanced Accuracy	0.661627	0.164732
5	Precision	0.6	0.226078
5	Sensitivity	0.67381	0.141181
5	Specificity	0.649444	0.197394
6	Accuracy	0.683333	0.219848
6	Balanced Accuracy	0.688016	0.235946
6	Precision	0.633333	0.286744
6	Sensitivity	0.690476	0.26082
6	Specificity	0.685556	0.230019
7	Accuracy	0.616667	0.171594
7	Balanced Accuracy	0.624563	0.191842
7	Precision	0.566667	0.270801
7	Sensitivity	0.612381	0.192215
7	Specificity	0.636746	0.215003
8	Accuracy	0.7	0.179505
8	Balanced Accuracy	0.712143	0.189785
8	Precision	0.666667	0.182574
8	Sensitivity	0.737143	0.200733
8	Specificity	0.687143	0.199202
9	Accuracy	0.65	0.169967
9	Balanced Accuracy	0.692857	0.196279
9	Precision	0.566667	0.249444
9	Sensitivity	0.735714	0.240747
9	Specificity	0.65	0.209762
10	Accuracy	0.633333	0.187083
10	Balanced Accuracy	0.640357	0.204707
10	Precision	0.633333	0.221108
10	Sensitivity	0.645	0.174929
10	Specificity	0.635714	0.249898
11	Accuracy	0.65	0.152753
11	Balanced Accuracy	0.663889	0.161111
11	Precision	0.633333	0.266667
11	Sensitivity	0.65	0.133333
11	Specificity	0.677778	0.203063
12	Accuracy	0.633333	0.227303
12	Balanced Accuracy	0.607659	0.273618
12	Precision	0.6	0.343188
12	Sensitivity	0.576984	0.323918
12	Specificity	0.638333	0.252521
13	Accuracy	0.666667	0.174801
13	Balanced Accuracy	0.686111	0.201001
13	Precision	0.633333	0.286744
13	Sensitivity	0.683333	0.238048
13	Specificity	0.688889	0.206679
14	Accuracy	0.633333	0.214735
14	Balanced Accuracy	0.641706	0.242681
14	Precision	0.6	0.270801
14	Sensitivity	0.651667	0.25725
14	Specificity	0.631746	0.2597
15	Accuracy	0.65	0.243812
15	Balanced Accuracy	0.654286	0.295186
15	Precision	0.566667	0.38873
15	Sensitivity	0.628571	0.368117
15	Specificity	0.68	0.271293
16	Accuracy	0.65	0.169967
16	Balanced Accuracy	0.678095	0.189186
16	Precision	0.6	0.2
16	Sensitivity	0.734524	0.205011
16	Specificity	0.621667	0.207472
17	Accuracy	0.6	0.192931
17	Balanced Accuracy	0.584444	0.251671
17	Precision	0.533333	0.286744
17	Sensitivity	0.588889	0.347122
17	Specificity	0.58	0.185712
18	Accuracy	0.6	0.219848
18	Balanced Accuracy	0.595595	0.281895
18	Precision	0.533333	0.323179
18	Sensitivity	0.585	0.355528
18	Specificity	0.60619	0.260697
19	Accuracy	0.633333	0.15456
19	Balanced Accuracy	0.655873	0.177819
19	Precision	0.566667	0.270801
19	Sensitivity	0.67619	0.236471
19	Specificity	0.635556	0.15641
20	Accuracy	0.7	0.201384
20	Balanced Accuracy	0.713492	0.223327
20	Precision	0.7	0.221108
20	Sensitivity	0.738889	0.236748
20	Specificity	0.688095	0.241218
21	Accuracy	0.633333	0.244949
21	Balanced Accuracy	0.610833	0.29209
21	Precision	0.566667	0.309121
21	Sensitivity	0.608333	0.368556
21	Specificity	0.613333	0.242074
22	Accuracy	0.666667	0.182574
22	Balanced Accuracy	0.681587	0.204148
22	Precision	0.6	0.270801
22	Sensitivity	0.698095	0.24459
22	Specificity	0.665079	0.195206
23	Accuracy	0.65	0.143372
23	Balanced Accuracy	0.681349	0.174357
23	Precision	0.633333	0.221108
23	Sensitivity	0.718889	0.18763
23	Specificity	0.64381	0.216976
24	Accuracy	0.7	0.171594
24	Balanced Accuracy	0.708333	0.17918
24	Precision	0.666667	0.149071
24	Sensitivity	0.739048	0.200801
24	Specificity	0.677619	0.168571

## Sheet: plaque of group 2
Performance of the models for classifying non-caries and caries samples in plaque samples in group 2
The # of features	Metrics	Mean	STD
1	Accuracy	0.5	0.105409
1	Balanced Accuracy	0.495873	0.111426
1	Precision	0.5	0.210819
1	Sensitivity	0.47619	0.116642
1	Specificity	0.515556	0.109228
2	Accuracy	0.666667	0.0912871
2	Balanced Accuracy	0.704167	0.123884
2	Precision	0.7	0.266667
2	Sensitivity	0.65	0.0816497
2	Specificity	0.758333	0.204803
3	Accuracy	0.666667	0.117851
3	Balanced Accuracy	0.677817	0.115447
3	Precision	0.633333	0.244949
3	Sensitivity	0.667857	0.109135
3	Specificity	0.687778	0.134458
4	Accuracy	0.716667	0.1
4	Balanced Accuracy	0.723214	0.102995
4	Precision	0.7	0.163299
4	Sensitivity	0.721429	0.0751416
4	Specificity	0.725	0.138444
5	Accuracy	0.716667	0.113039
5	Balanced Accuracy	0.719048	0.112365
5	Precision	0.7	0.124722
5	Sensitivity	0.727619	0.116852
5	Specificity	0.710476	0.111123
6	Accuracy	0.683333	0.0971825
6	Balanced Accuracy	0.685714	0.0972175
6	Precision	0.666667	0.149071
6	Sensitivity	0.682857	0.0867451
6	Specificity	0.688571	0.110722
7	Accuracy	0.65	0.062361
7	Balanced Accuracy	0.65746	0.0589947
7	Precision	0.633333	0.163299
7	Sensitivity	0.657143	0.0466569
7	Specificity	0.657778	0.0826714
8	Accuracy	0.733333	0.0971825
8	Balanced Accuracy	0.745476	0.0965333
8	Precision	0.733333	0.169967
8	Sensitivity	0.739762	0.0848822
8	Specificity	0.75119	0.131406
9	Accuracy	0.65	0.110554
9	Balanced Accuracy	0.65881	0.111954
9	Precision	0.633333	0.163299
9	Sensitivity	0.661667	0.117094
9	Specificity	0.655952	0.120609
10	Accuracy	0.633333	0.0666667
10	Balanced Accuracy	0.645437	0.0671705
10	Precision	0.6	0.169967
10	Sensitivity	0.652619	0.0800524
10	Specificity	0.638254	0.0787858
11	Accuracy	0.65	0.110554
11	Balanced Accuracy	0.667143	0.12538
11	Precision	0.6	0.133333
11	Sensitivity	0.695	0.172047
11	Specificity	0.639286	0.0987162
12	Accuracy	0.683333	0.0816497
12	Balanced Accuracy	0.69631	0.0790439
12	Precision	0.666667	0.149071
12	Sensitivity	0.705952	0.094611
12	Specificity	0.686667	0.0901542
13	Accuracy	0.666667	0.105409
13	Balanced Accuracy	0.674603	0.101825
13	Precision	0.6	0.2
13	Sensitivity	0.682857	0.0867451
13	Specificity	0.666349	0.123322
14	Accuracy	0.683333	0.143372
14	Balanced Accuracy	0.691786	0.147235
14	Precision	0.666667	0.210819
14	Sensitivity	0.684286	0.123421
14	Specificity	0.699286	0.180085
15	Accuracy	0.633333	0.1
15	Balanced Accuracy	0.637143	0.102857
15	Precision	0.6	0.133333
15	Sensitivity	0.642857	0.103805
15	Specificity	0.631429	0.109321
16	Accuracy	0.7	0.171594
16	Balanced Accuracy	0.706071	0.171055
16	Precision	0.666667	0.210819
16	Sensitivity	0.712857	0.16845
16	Specificity	0.699286	0.180085
17	Accuracy	0.583333	0.0527046
17	Balanced Accuracy	0.594008	0.0600139
17	Precision	0.566667	0.169967
17	Sensitivity	0.592619	0.0558809
17	Specificity	0.595397	0.0838876
18	Accuracy	0.7	0.163299
18	Balanced Accuracy	0.707937	0.159357
18	Precision	0.633333	0.244949
18	Sensitivity	0.71619	0.148327
18	Specificity	0.699683	0.175457
19	Accuracy	0.7	0.0849837
19	Balanced Accuracy	0.706071	0.0838896
19	Precision	0.666667	0.149071
19	Sensitivity	0.712857	0.0784429
19	Specificity	0.699286	0.101037
20	Accuracy	0.7	0.124722
20	Balanced Accuracy	0.708929	0.127586
20	Precision	0.633333	0.194365
20	Sensitivity	0.721429	0.104784
20	Specificity	0.696429	0.160516
21	Accuracy	0.7	0.124722
21	Balanced Accuracy	0.708929	0.127586
21	Precision	0.6	0.133333
21	Sensitivity	0.75	0.148324
21	Specificity	0.667857	0.108091
22	Accuracy	0.666667	0.129099
22	Balanced Accuracy	0.679722	0.129899
22	Precision	0.6	0.2
22	Sensitivity	0.698333	0.152789
22	Specificity	0.661111	0.121291
23	Accuracy	0.666667	0.117851
23	Balanced Accuracy	0.681071	0.130626
23	Precision	0.633333	0.194365
23	Sensitivity	0.68	0.11225
23	Specificity	0.682143	0.173646
24	Accuracy	0.683333	0.0971825
24	Balanced Accuracy	0.698214	0.109684
24	Precision	0.666667	0.210819
24	Sensitivity	0.682857	0.068898
24	Specificity	0.713571	0.165991
25	Accuracy	0.733333	0.152753
25	Balanced Accuracy	0.737143	0.152155
25	Precision	0.7	0.194365
25	Sensitivity	0.742857	0.14901
25	Specificity	0.731429	0.160204
26	Accuracy	0.633333	0.145297
26	Balanced Accuracy	0.637143	0.149448
26	Precision	0.6	0.226078
26	Sensitivity	0.625714	0.121353
26	Specificity	0.648571	0.178794

## Sheet: saliva of group 2
Performance of the models for classifying non-caries and caries samples in saliva samples in group 2
The # of features	Metrics	Mean	STD
1	Accuracy	0.65	0.122474
1	Balanced Accuracy	0.665794	0.133418
1	Precision	0.566667	0.133333
1	Sensitivity	0.707619	0.177399
1	Specificity	0.623968	0.0945136
2	Accuracy	0.75	0.117851
2	Balanced Accuracy	0.769524	0.124744
2	Precision	0.8	0.194365
2	Sensitivity	0.724762	0.101615
2	Specificity	0.814286	0.173271
3	Accuracy	0.816667	0.161589
3	Balanced Accuracy	0.82381	0.166053
3	Precision	0.866667	0.194365
3	Sensitivity	0.780952	0.140779
3	Specificity	0.866667	0.194365
4	Accuracy	0.816667	0.133333
4	Balanced Accuracy	0.825714	0.137143
4	Precision	0.833333	0.210819
4	Sensitivity	0.794286	0.099632
4	Specificity	0.857143	0.180702
5	Accuracy	0.816667	0.0971825
5	Balanced Accuracy	0.822857	0.101168
5	Precision	0.8	0.124722
5	Sensitivity	0.831429	0.106972
5	Specificity	0.814286	0.117031
6	Accuracy	0.833333	0.129099
6	Balanced Accuracy	0.840952	0.132843
6	Precision	0.866667	0.124722
6	Sensitivity	0.82381	0.139321
6	Specificity	0.858095	0.14663
7	Accuracy	0.8	0.113039
7	Balanced Accuracy	0.802857	0.114666
7	Precision	0.833333	0.105409
7	Sensitivity	0.785714	0.107539
7	Specificity	0.82	0.127541
8	Accuracy	0.8	0.15456
8	Balanced Accuracy	0.804762	0.158221
8	Precision	0.833333	0.182574
8	Sensitivity	0.77619	0.138505
8	Specificity	0.833333	0.182574
9	Accuracy	0.766667	0.110554
9	Balanced Accuracy	0.772381	0.112623
9	Precision	0.766667	0.133333
9	Sensitivity	0.772381	0.102769
9	Specificity	0.772381	0.13564
10	Accuracy	0.75	0.149071
10	Balanced Accuracy	0.764881	0.154762
10	Precision	0.766667	0.226078
10	Sensitivity	0.738095	0.126661
10	Specificity	0.791667	0.200693
11	Accuracy	0.75	0.139443
11	Balanced Accuracy	0.755238	0.142336
11	Precision	0.766667	0.169967
11	Sensitivity	0.740952	0.129839
11	Specificity	0.769524	0.163593
12	Accuracy	0.783333	0.0666667
12	Balanced Accuracy	0.793095	0.073788
12	Precision	0.8	0.124722
12	Sensitivity	0.776667	0.0628932
12	Specificity	0.809524	0.115666
13	Accuracy	0.733333	0.133333
13	Balanced Accuracy	0.738095	0.13576
13	Precision	0.7	0.194365
13	Sensitivity	0.738095	0.114206
13	Specificity	0.738095	0.163577
14	Accuracy	0.766667	0.152753
14	Balanced Accuracy	0.780714	0.160414
14	Precision	0.733333	0.226078
14	Sensitivity	0.782857	0.158153
14	Specificity	0.778571	0.192195
15	Accuracy	0.8	0.113039
15	Balanced Accuracy	0.802857	0.114666
15	Precision	0.8	0.163299
15	Sensitivity	0.791429	0.0961575
15	Specificity	0.814286	0.137519
16	Accuracy	0.716667	0.113039
16	Balanced Accuracy	0.727381	0.12169
16	Precision	0.7	0.194365
16	Sensitivity	0.716667	0.0988826
16	Specificity	0.738095	0.163577
17	Accuracy	0.733333	0.122474
17	Balanced Accuracy	0.742619	0.129012
17	Precision	0.733333	0.2
17	Sensitivity	0.723333	0.105198
17	Specificity	0.761905	0.167006
18	Accuracy	0.75	0.174801
18	Balanced Accuracy	0.763571	0.183286
18	Precision	0.766667	0.226078
18	Sensitivity	0.741429	0.178108
18	Specificity	0.785714	0.211891
19	Accuracy	0.733333	0.133333
19	Balanced Accuracy	0.741667	0.140436
19	Precision	0.766667	0.169967
19	Sensitivity	0.716667	0.124722
19	Specificity	0.766667	0.169967
20	Accuracy	0.75	0.117851
20	Balanced Accuracy	0.754286	0.120603
20	Precision	0.733333	0.169967
20	Sensitivity	0.751429	0.100358
20	Specificity	0.757143	0.147849
21	Accuracy	0.733333	0.0971825
21	Balanced Accuracy	0.743571	0.106158
21	Precision	0.733333	0.169967
21	Sensitivity	0.73	0.085894
21	Specificity	0.757143	0.147849
22	Accuracy	0.733333	0.133333
22	Balanced Accuracy	0.738095	0.13576
22	Precision	0.7	0.194365
22	Sensitivity	0.738095	0.114206
22	Specificity	0.738095	0.163577
23	Accuracy	0.75	0.0912871
23	Balanced Accuracy	0.761667	0.0989755
23	Precision	0.733333	0.169967
23	Sensitivity	0.756667	0.0827312
23	Specificity	0.766667	0.143174
24	Accuracy	0.716667	0.0849837
24	Balanced Accuracy	0.739405	0.0941006
24	Precision	0.7	0.194365
24	Sensitivity	0.73	0.085894
24	Specificity	0.74881	0.15377
25	Accuracy	0.783333	0.113039
25	Balanced Accuracy	0.795952	0.119113
25	Precision	0.8	0.194365
25	Sensitivity	0.768095	0.0914187
25	Specificity	0.82381	0.166053
26	Accuracy	0.75	0.149071
26	Balanced Accuracy	0.757143	0.15333
26	Precision	0.733333	0.226078
26	Sensitivity	0.742857	0.118494
26	Specificity	0.771429	0.193781
27	Accuracy	0.75	0.139443
27	Balanced Accuracy	0.753333	0.14121
27	Precision	0.733333	0.2
27	Sensitivity	0.744762	0.118517
27	Specificity	0.761905	0.167006
28	Accuracy	0.733333	0.0971825
28	Balanced Accuracy	0.743571	0.106158
28	Precision	0.733333	0.169967
28	Sensitivity	0.73	0.085894
28	Specificity	0.757143	0.147849
